# Supplementary material for: Ion-Selective Electrode Based on a Novel Biomimetic Nicotinamide Compound for Phosphate Ion Sensor
Source: Polymers (Basel). 2022 Aug 19;14(16):3392. doi: 10.3390/polym14163392 (PMC9414682; doi:10.3390/polym14163392)
Supplement: Supplementary file 1 [file polymers-14-03392-s001.zip]

Archive with 1 entries (1 files):
- polymers-1856739-supplementary.pdf
